# Supplementary material for: Effect of metabolic status on response to SIV infection and antiretroviral therapy in nonhuman primates
Source: JCI Insight. 2024 Aug 8;9(18):e181968. doi: 10.1172/jci.insight.181968 (PMC11457846; doi:10.1172/jci.insight.181968)
Supplement: Supporting data values [file jciinsight-9-181968-s169.xlsx]

## Sheet: Figure 1B
weeks	Lean												Obese
	A	B	C	D	E	F	G	H	I	J	K	L	M	N	O	P	Q	R	S	T	U	V
0	9.2	10	10.2	8.6	11.2	11.4	10	9.6	8.6	9.8	11.6	9.6	16.6	14.8	14.6	14.2	14	17	13.2	13.4	11.2	14.1
2	9.4	9.8	10.4	8.2	11.2	12.6	9.8	9.6	8.5	10.1	11.9	9.9	16.4	14.6	14.2	14.6	14.3	17	12.9	13.1	11.1	14.5
3	9.4	10	10.2	8.2	11	11.4	9.6	9.6	8.2	10	12	9.8	15.8	14.4	13.8	14.8	14.4	17	12.6	12.8	11	15
4	9.5	9.8	10.05	8.45	11	11.45	10.05	9.6	8.45	9.85	11.6	10.1	16	14.5	13.8	15.5	14.2	17.35	12.6	12.8	11.05	15.2
5	9.6	9.8	10.2	8.4	11	11.4	10.1	9.8	8.3	9.9	11.7	9.8	15.9	14.3	13.8	15.2	13.9	17.2	12.5	12.6	11	15
6	9.4	10	10.2	8.2	11	11.4	10.2	9.6	8.4	9.6	11.4	9.7	15.6	14	14	15.2	13.6	16.9	12.4	12.5	10.8	14.9
7	9.4	10.2	10.4	8	11	11.4	10.2	9.4	8.5	9.4	11.3	9.7	15.6	13.8	13.6	15.4	13.8	16.8	12.3	12.4	11	14.9
8	9.2	10.4	10	8.2	11	11.2	9.7	9.4	8.3	9.6	11.4	9.8	15.4	13.6	13.4	15.2	13.6	16.9	12.1	12.3	10.8	14.9
9	9.2	10.2	10.2	8.4	11	11.2	9.5	9.5	8.6	9.3	11.3	9.8	15	13.4	13.4	15.2	13.6	16.8	12.1	12.5	11	14.8
10	9.3	9.9	10.1	8.45	10.8	11.1	9.8	9.7	8.8	9.5	11.2	9.9	15	13.2	13.5	14.9	13.4	16.8	12.4	12.3	10.9	14.8
11	9.2	9.8	10.2	8.6	10.8	11	9.9	9.6	8.7	9.4	11.2	9.8	14.8	13.2	13.4	14.8	13.3	16.6	12.2	12.3	10.9	14.6
12	9.4	10.2	10.2	8.6	10.8	11	9.9	9.7	8.8	9.6	11	10.1	14.6	13.2	13.4	14.8	13.4	16.6	12.1	12.5	10.9	14.6
13	9.4	10.2	10	8.6	10.6	11	10.1	9.8	9	9.7	11	10.3	14.6	13	13	14.6	13.3	16.6	12.1	12.4	11.1	14.8
14	9.2	10.4	10.2	8.8	10.6	11	10	9.9	9	9.6	10.8	10	14.6	13	13	14.6	13.3	16.4	12.1	12.3	11.2	14.7
15	9.2	10.2	10.2	8.8	10.4	10.8	10.2	9.8	8.8		10.8	10	14.6	13.2	13.4	14.6	13.4	16.4	12.2	12.2	11.2	14.6
16	9.4	10.6	10.2	9	10.6	10.8	10.3	9.8	8.9	9.4	10.6	10	14.6	13.4	13.6	14.6	13.3	16.6	12.2	12.3	11.3	14.5
17	9.2	10.4	10.2	9	10.4	10.8	10	9.7	9.1	9.4	10.6	9.9	14.8	13.2	13.6	14.4	13.4	16.3	12.3	12.3	11.4	14.3
18	9.2	10.8	10	9.4	10.2	10.8	9.7	9.4	9	9.3	10.2	9.8	14.8	13.2	13.4	14.6	13.5	16.3	12.4	12.1	11.5	14
19	9.2	10.8	10.2	9.6	10.2	10.8	10.1	9.7	9.2	10	10.2	10.1	14.8	13	13.4	14.4	13.4	16.5	12.4	12.3	11.5	14.2
21	9.4	10.8	10.2	9.6	10.4	10.6	10	9.9	9.1	10.25	10.25	10.3	14.8	13.4	13.8	14.2	13.5	16.3	12.4	12.25	11.7	14.05
22	9.4	10.6	10.2	9.6	10.2	10.8	10.5	9.6	8.9	9.8	10.1	10.1	15	13.4	13.8	14.2	13.3	16.5	12.3	12	11.7	13.7
23	9.4	10.8	10.4	9.8	10.2	10.8	10.4	9.8	9.1	9.7	10	10.3	15.4	13.6	13.8	14.4	13.3	16.5	12.3	12.3	11.75	13.85
24	9.65	10.85	10.3	9.8	10.25	10.65	10.35	9.55	8.95	9.65	10.05	10.15	15.45	13.45	13.65	14.38	13.45	16.3	12.55	12.4	11.75	13.6
25	9.55	10.8	10.3	9.8	10.1	10.65	10.6	9.5	8.9	9.7	9.9	10.1	15.6	13.3	13.55	14.55	13.2	16.2	12.55	12.1	11.6	13.6
26	9.6	10.8	10	9.6	9.8	10.6	10.4	9.5	8.7	9.6	9.9	10.1	15.2	13	13.4	14.6	13.4	16.1	12.3	12.4	11.8	13.5
27	9.5	10.8	10.2	9.7	9.9	10.45	10.7	9.6	9	9.7	10	10	15.3	13.2	13.5	14.4	13.3	16.2	12.4	12.6	11.8	13.9
28	9.6	10.8	10.2	9.6	9.8	10.6	10.6	9.5	8.8	9.6	9.7	9.8	15.4	12.8	13.6	14.4	13.2	16.4	12.4	12.7	11.8	13.5
29	9.8	11	10.5	9.6	10	10.7	10.5	9.4	8.9	9.5	9.8	9.8	15.35	12.8	13.6	14.55	13.2	16.6	12.3	12.7	11.7	13.7
30	9.6	11	10.4	9.6	10	10.6	10.8	9.6	9.2	9.6	9.8	9.9	15.2	12.8	13.8	14.6	13.3	16.6	12.2	12.8	11.8	13.8
31	9.9	11	10.6	9.8	10.3	10.85	11	9.5	8.9	9.6	9.7	9.9	15.5	12.9	13.8	14.6	13.3	16.6	12.3	12.8	11.9	14.1
32	9.9	10.95	10.6	9.8	10	10.9	10.6	9.6	8.9	9.5	9.7	10	15.8	12.8	13.7	14.3	13.3	16.6	12.1	12.9	11.9	13.9
33	10	11	10.6	9.6	10	10.8	10.6	9.6	8.8	9.7	9.8	9.9	15.8	12.6	14	14.8	13.2	16.6	12.2	12.9	11.9	13.9
34	10.2	10.8	10.6	9.8	10	10.6	10.6	9.7	8.8	9.8	10	10	15.8	12.6	14	15	13.1	16.6	12	13	12	13.8
35	10	11	10.6	9.6	10.6	10.6	11	9.6	8.8	10.2	10	10.2	16	12.6	14.2	15	13.2	16.8	12	13.2	12.4	14
36	9.9	11	10.8	9.8	11	10.4	10.7	9.6	8.7	10.2	10.2	10.1	15.8	12.25	14.2	14.8	13.1	16.5	12.1	13	12.1	13.9
37	10	10.9	10.4	9.6	11.5	10.4	10.8	9.6	8.7	10.1	9.8	10.1	16	12.2	14.3	15	13.1	16.6	12.1	13.2	12.1	13.9
38	10.1	11	10.4	9.5	11.5	10.5	10.8	9.6	8.6	10	10	10	15.85	12.2	14.3	15.1	13.2	16.4	12	13.2	12	13.8
39	10	11	10.6	9.6	11.2	10.6	10.8	9.8	8.8	10.3	10.1	10.4	16	12	14.2	15.1	13.2	16.4	12	13.4	12	13.8
40	10.2	11.2	10.4	9.6	11	10.6	10.8	10	8.8	10.5	10.1	10.5	15.8	12.2	14.6	15	13.3	16.3	12	13.4	11.9	13.7
41	10.4	11.25	10.65	9.65	11.05	10.7	10.95	9.9	8.8	10.45	10.1	10.2	15.95	12.25	14.45	15.15	13.2	16.3	12	13.55	12.1	13.75
43	10.5	11.15	10.5	9.5	10.9	10.85	10.8	9.7	8.55	10.6	10.25	10.25	16.1	12.1	14.7	15.1	13.55	16.3	11.75	13.3	12	13.8
44	10.2	11.1	10.4	9.4	10.8	10.7	10.9	9.8	8.6	10.3	10.2	10.3	15.8	12	14.6	15.1	13.5	16.1	11.7	13	12	13.7
45	10.2	11	10.2	9.4	10.8	10.6	10.8	9.8	8.7	10.6	10.4	10.2	15.3	11.8	14.6	15	13.5	16	11.6	12.9	12.2	13.6
46	10.2	11	10.2	9.2	10.8	10.8	10.9	9.8	9	11.1	10.6	10.2	15.8	12	14.6		13.4	16	11.6	12.9	11.9	13.5
47	10	11	10.2	9.4	10.8	10.6	10.8	9.8	8.2	10.5	10.5	10.1	15.8	12	14.6	15	13.4	16	11.5	12.9	11.9	13.6
48	10.2	11	10.4	9.4	10.8	10.55	10.9	9.8	8.2	10.4	10.6	10.8	15.85	12.2	14.5	15	13.4	16.3	11.2	12.7	11.8	13.6
49	9.8	10.95	10.2	9.6	11	10.5	10.9	9.9	8.4	10.4	10.7	10.2	16	12.3	14.6	15	13.4	16.4	11.8	12.8	12.2	13.8
51	10.2	11	10.6	9.6	10.8	10.8	10.8	9.9	8.3	10.8	10.7	10.1	15.6	12.2	14.6	15	13.4	16.5	11.8	12.5	12	13.8
52	10.4	11	10.4	9.8	10.6	10.8	11	9.8	8.4	10	10.8	10.2	15.7	12.4	14.5	15	13.4	16.8	11.8	12.6	12	14
53	10.2	11.2	10.4	9.6	10.8	10.8	10.8	9.9	8.3	10.5	10.7	10.1	15.4	12.4	14.4	14.8	13.5	16.8	11.8	12.5	12	14
54	10.2	11	10.4	9.8	10.6	10.8	11.1	9.9	8.5	10.1	10.9	10.1	15.4	12.4	14.6	15	13.8	17	12	12.6	12.1	14
55	10.2	11	10.4	9.8	10.8	10.6	11.1	10.1	8.5	10.6	11	10.2	15.6	12.6	14.6	15	13.7	17.2	12.3	12.7	13	14.2
56	10.1	11.1	10.4	9.9	10.7	10.6	10.9	10	8.4	10.7	11.2	10	15.3	12.6	14.6	15.3	13.6	17.3	12.4	12.7	13.4	14.4
57	10.1	11.2	10.4	10	10.6	10.6	11.2	10.1	8.5	10.2	11	10.1	15.6	12.6	14.6	15.4	13.7	17.6	12.5	12.8	12.6	14.5
58	10.2	10.8	10.5	10	10.7	10.9	11.3	10.2	8.6	10.2	11.2	10.3	15.6	12.6	14.7	15.5	13.5	17.7	12.5	13.1	13	14.6
60	10.2	11.4	10.6	10	10.8	10.8	11.4	10.3	8.5	10.7	11.4	10.4	15.6	12.6	14.6	15.6	13.6	17.8	12.6	13	13.2	14.8
62	10.4	11.6	10.6	10	10.8	10.8	11.2	10.3	8.6	10.7	11.2	10.6	15.8	12.6	14.8	15.8	13.7	18	12.8	12.8	14.2	15.1
64	10.5	11.7	10.8	10.1	10.9	11	11.7	10.7	8.7	10.8	11.7	10.6	15.8	12.8	14.8	15.9	13.5	17.8	12.5	12.9	14.1	15
66	10.6	11.7	10.9	10.2	10.8	10.9	12.1	10.4	8.7	10.3	11.9	10.7	15.6	12.9	14.6	15.9	13.7	17.9	12.6	12.6	14.4	15.1
68	10.6	11.8	11	10.2	10.8	11.2	11.7	10.4	8.4	11	12.1	10.6	15.6	12.8	14.6	15.8	13.6	18.1	12.6	12.6	14.3	15.2
70	10.6	11.7	11	10.3	11	11.1	12.1	10.5	8.6	11.1	12.2	10.8	15.9	13	14.8	15.8	13.6	18	12.4	12.7	14.3	15.2
72	10.4	11.9	11	10.4	10.6	11	12.2	10.7	8.7	10.6	12.3	10.8	15.7	12.9	14.6	16	13.5	18	12.4	13	14.2	15.1
74	10.3	11.5	10.8	10.5	10.5	11.1	12.1	10.4	8.5	11.4	12.3	10.8	15.7	13	14.8	16	13.5	17.8	12.4	13.1	14.1	14.8
75	10.5	11.7	10.7	10.3	10.5	11.1	12.15	10.75	8.7	10.65	12.3	10.9	15.8	12.9	14.8	16.1	13.5	17.7	12.35	13.15	14.2	14.95

## Sheet: Figure 1C
	Lean													Obese
Weeks	A	B	C	D	E	F	G	H	I	J	K	L		M	N	O	P	Q	R	S	T	U	V
0	15	15	15	15	15	15	1	1	1	1	1	1		15	15	15	15	15	15	1	1	1	1
1	2600000	1100000	1600000	470000	1900000	400000	300000	510000	220000	34000	1500000	160000		2100000	430000	660000	1600000	1400000	1200000	890000	520000	150000	220000
2	120000000	380000000	360000000	24000000	140000000	55000000	97000000	52000000	45000000	18000000	95000000	53000000		47000000	150000000	140000000	110000000	140000000	150000000	7200000	27000000	50000000	12000000
3	7500000	47000000	48000000	4500000	35000000	8900000	6200000	8100000	6000000	4900000	9200000	6800000		6300000	16000000	15000000	19000000	14000000	12000000	1700000	8400000	13000000	6600000
4	2600000	1600000	3100000	2100000	7700000	31000000	960000	850000	850000	230000	2600000	100000		870000	6400000	570000	3500000	1600000	4900000	220000	3100000	2300000	750000
5	49000	5300000	140000	34000	130000	35000	30000	220000	140000	12000	150000	7000		18000	47000	63000	440000	170000	400000	16000	260000	130000	47000
6	3600	190000	10000	1400	4500	2300	3500	15000	17000	2200	12000	690		1200	2800	10000	60000	11000	17000	1200	29000	13000	3300
7	1600	32000	6100	470	2800	680	760	1700	5300	670	3600	220		1200	1600	4100	19000	6400	9400	470	18000	8400	1900
8	610	12000	3300	65	2800	470	400	500	1700	65	1000	40		760	1100	2700	6400	2200	3300	65	6200	1700	1100
9	610	6200	2000	65	1000	65	650	65	2700	140	1100	65		400	65	2300	2700	1400	1800	220	5100	1700	1000
10	1300	4000	2300	40	1800	65	360	180	720	65	470	40		1400	500	2100	4200	2000	2400	40	2100	860	580
11	680	2800	1400	65	940	40	65	65	1000	25	720	15		360	40	1900	3100	540	2400	40	2400	680	360
12	610	2800	970	19	500	25	250	290	1000	15	65	15		470	40	610	2100	1100	1400	65	1300	580	470
13	65	1200	3100	15	65	40	25	25	65	15	400	40		220	40	500	1400	1000	940	25	1900	65	250
14	65	1900	2300	15	830	65	15	15	290	40	180	15		40	25	720	1000	65	65	40	580	470	110
15	65	900	610	15	65	15	25	15	65	15	25	15		40	40	360	290	140	290	25	1000	610	25
16	290	580	470	15	250	180	25	15	250	15	110	15		65	15	140	790	140	250	40	540	430	65
17	65	470	360	15	65	15	15	15	110	15	40	15		65	65	65	220	65	65	25	540	250	40
18	65	430	40	15	65	25	15	25	65	40	15	15		40	15	140	470	180	65	65	290	65	25
19	25	65	180	15	40	25	25	15	40	15	15	15		25	40	25	65	320	500	15	430	40	65
20	65	65	110	15	65	25	15	15	65	15	15	40		25	25	110	290	140	40	15	540	65	250
21	40	580	180	15	15	25	15	15	220	15	15	40		40	15	40	680	610	40	15	360	140	65
22	40	65	65	25	15	15	15	15	65	40	15	25		15	15	65	220	400	40	40	65	65	15
23	65	65	65	15	25	25	15	15	320	15	15	15		15	40	65	320	65	40	40	65	430	15
24	180	65	1100	15	25	15	15	15	250	15	15	15		25	25	65	250	40	40	15	65	25	40
25	25	65	760	15	15	15	360	25	65	15	15	15		15	15	15	220	140	15	15	65	65	15
26	25	290	1000	15	15	15	15	15	65	15	15	15		15	15	15	290	65	72	15	65	15	15
27	40	140	140	15	72	25	15	15	40	15	15	15		15	15	40	220	15	65	25	65	15	15
28	40	40	65	15	15	15	15	15	15	15	15	15		15	15	25	65	25	25	15	40	15	15
29	25	72	140	25	40	15	15	15	15	15	15	15		15	25	40	65	180	65	15	65	25	15
30	15	40	580	15	25	15	15	15	40	15	15	15		15	15	15	40	40	15	15	65	15	15
31	65	140	140	15	15	15	15	15	15	15	15	15		15	15	40	40	40	15	15	40	25	25
32	15	65	25	15	25	15	15	15	15	15	40	15		15	15	15	15	25	15	15	360	15	15
33	25	65	25	15	25	15	25	15	25	15	15	15		15	15	15	25	40	25	15	250	65	40
34	15	65	40	15	15	15	15	15	15	15	15	15		15	15	15	15	40	15	15	25	15	15
35	25	25	25	20	15	15	15	25	15	15	15	15		15	15	40	65	40	25	15	15	15	15
36	65	15	15	15	1300	15	15	15	25	15	15	15		15	15	15	140	40	25	15	15	15	15
37	25	40	65	15	25	15	15	15	65	15	15	15		15	15	25	25	15	65	15	25	15	15
38	25	40	15	15	15	15	15	15	15	15	15	15		25	15	25	72	15	65	15	15	15	15
39	25	65	15	15	25	25	15	15	25	15	25	15		15	15	40	15	65	25	15	25	15	15
40	15	15	15	25	15	15	15	15	15	15	15	15		15	25	15	15	25	15	15	15	15	15
41	25	65	15	15	15	23	15	15	40	15	15	15		15	15	15	15	25	15	15	40	15	15
42	25	65	15	15	15	23	15	15	15	15	15	15		15	15	15	15	25	15	15	15	15	15
43	15	25	25	15	15	15	15	15	15	15	15	15		15	15	15	15	15	15	15	15	15	15
44	15	40	15	15	15	15	15	15	40	15	15	25		15	15	15	15	25	15	15	25	15	15
45	15	40	25	15	15	15	15	15	15	40	180	15		15	15	15	140	15	15	15	15	15	15
46	25	15	65	15	15	15	15	15	220	15	15	15		15	15	15	15	40	65	15	6100	15	15
47	40	65	15	15	15	15	15	15	15	15	15	25		15	15	15	40	15	25	15	360	25	15
48	40	65	25	15	15	15	15	15	15	15	15	15		25	15	15	25	25	15	15	65	15	15
49	15	65	40	15	15	15	15	15	40	15	15	15		15	15	15	40	15	15	15	15	1200	15
50	15	15	65	15	15	15	15	15	15	15	15	15		15	15	15	15	25	15	25	15	15	65
51	15	15	15	15	15	15	15	15	15	15	15	15		15	15	15	15	15	15	15	65	15	15
52	15	15	15	15	15	15	15	15	65	15	15	15		15	15	15	15	15	15	15	40	15	15
53	40	25	15	15	15	15	15	15	15	15	15	15		15	15	25	25	15	15	15	15	15	15
54	15	25	40	15	15	15	15	15	15	15	15	15		15	40	40	40	15	15	15	15	15	15
55	15	40	15	15	15	15	15	15	15	15	15	25		15	15	25	25	110	15	15	15	15	15
56	15	40	15	15	15	15	15	25	40	15	15	15		15	15	15	25	110	15	15	25	15	15
57	15	220	15	15	15	15	15	15	15	15	15	15		15	15	15	15	40	15	25	40	65	65
58	15	25	40	15	15	15	15	15	15	15	15	15		15	15	15	25	65	15	15	25	25	15
60	40	25	15	15	15	25	15	15	25	15	15	15		15	15	15	25	40	15	15	15	15	15
62	15	15	15	15	15	15	15	15	40	15	15	15		15	15	15	15	40	15	15	15	15	15
64	15	25	15	15	65	15	15	15	15	15	15	25		15	15	15	15	15	15	15	15	15	15
66	15	40	15	15	15	15	15	15	15	15	15	15		15	15	15	15	15	15	15	25	15	15
68	15	40	15	15	15	15	15	25	15	15	15	25		15	15	25	15	15	15	15	25	40	15
70	15	25	15	15	15	15	15	15	15	15	15	15		15	15	15	25	15	15	15	40	15	15
72	15	25	15	15	15	15	15	15	15	15	15	15		15	15	15	25	15	15	15	15	25	15
74	15	40	15	15	15	15	15	15	15	15	15	25		15	15	25	15	15	15	15	65	15	25
75	15	25	15	15	25	15	15	15	15	15	15	15		15	15	25	15	15	15	15	25	15	15

## Sheet: Figure 5
	Lean												Obese
Adiponectin	A	B	C	D	E	F	G	H	I	J	K	L	M	N	O	P	Q	R	S	T	U	V	W
week-4	3270	6120	5805	7185	1970	3630	2535	5450	3895	5200	2450	1890	2640	4080	2325	2325	3250	3875	1075	1870	3440	3570	1225
week 4	3975	6200	4985	7370	1370	3760	2710	4865	2885	5055	2375	1985	2160	3840	2550	2680	2660	2805	1290	2050	3370	2675	1605
week 24	3170	4560	4000	4205	1750	3600	2420	3520	2025	2885	3225	975	1595	2450	2170	2480	2115	2940	975	1615	3450	1885	785
week 39	3050	5185	4905	4525	1530	2550	2120	1590	1880	2750	2210	1560	2030	2940	2240	2815	1970	2240	915	1305	1900	2520	895
week 61	1525	3620	3530	3985	1295	2340	1475	1895	1335	2410	1495	1855	1005	2710	1310	1375	1410	1895	625	1550	2760	2205	980
week 78	2425	3010	5315	3600	680	1655	1540	1495	1750	1830	1395	1265	1785	2575	1565	2345	450	960	715	1535	2450	2160	675
	Lean												Obese
Leptin	A	B	C	D	E	F	G	H	I	J	K	L	M	N	O	P	Q	R	S	T	U	V	W
week-4	3.27	4.7	3.75	3.27	16.51	4.7	5.65	2.36	8.98	4.24	7.59	3.82	21.18	25.85	19.52	8.66	6.63	16.51	17.89	10.64	7.99	14.87	8.84
week 4	5.18	3.27	4.7	1.78	11.98	6.63	5.09	2.27	6.58	3.79	9.06	5.32	22.95	25.85	14.47	9.19	3.27	22.95	13.94	9.42	9.79	12.88	7.14
week 24	5.18	5.66	5.66	5.66	4.7	8.14	5.28	2.36	4.54	5.28	5.05	0	17.97	18.73	14.47	6.14	6.63	11.4	10.64	6.4	7.59	12.11	6.4
week 39	4.7	5.18	4.22	2.78	9.72	7.63	6.4	3.84	4.54	4.18	8.41	3.09	14.47	20.34	11.4	10.83	6.14	13.19	19.36	7.59	13.17	14.87	8.41
week 61	8.14	5.66	4.7	4.7	9.72	7.63	8.41	4.18	6.02	6.02	9.27	5.05	11.98	25.85	9.19	4.22	17.23	15.81	18.11	8.84	12.63	16.75	8.41
week 78	9.72	6.14	3.75	5.18	18.73	9.72	8.41	5.28	6.69	6.4	8.43	4.54	15.13	22.95	13.19	10.27	15.13	21.18	18.83	9.27	14.63	16.75	7.12
	Lean												Obese
ALR	A	B	C	D	E	F	G	H	I	J	K	L	M	N	O	P	Q	R	S	T	U	V	W
week-4	1	1.3	1.55	2.2	0.12	0.77	0.45	2.31	0.43	1.23	0.32	0.49	0.12	0.16	0.12	0.27	0.49	0.23	0.06	0.18	0.43	0.24	0.14
week 4	0.77	1.9	1.06	4.14	0.11	0.57	0.53	2.14	0.44	1.33	0.26	0.37	0.09	0.15	0.18	0.29	0.81	0.12	0.09	0.22	0.34	0.21	0.22
week 24	0.61	0.81	0.71	0.74	0.37	0.44	0.46	1.49	0.45	0.55	0.64		0.09	0.13	0.15	0.4	0.32	0.26	0.09	0.25	0.45	0.16	0.12
week 39	0.65	1	1.16	1.62	0.16	0.33	0.33	0.41	0.41	0.66	0.26	0.5	0.14	0.14	0.2	0.26	0.32	0.17	0.05	0.17	0.14	0.17	0.11
week 61	0.19	0.64	0.75	0.85	0.13	0.31	0.18	0.45	0.22	0.4	0.16	0.37	0.08	0.1	0.14	0.33	0.08	0.12	0.03	0.18	0.22	0.13	0.12
week 78	0.25	0.49	1.42	0.7	0.04	0.17	0.18	0.28	0.26	0.29	0.17	0.28	0.12	0.11	0.12	0.23	0.03	0.05	0.04	0.17	0.17	0.13	0.09

## Sheet: Sup Figure 5
A (Elispot)
	Lean												Obese
	Gag												Gag
Weeks	A	B	C	D	E	F	G	H	I	J	K	L	M	N	O	P	Q	R	S	T	U	V
0	0	0	0	0	0	100	165	75	0	0	0	370	0	0	0	130	225	0	0	0	50	0
1	0	55	0	0	0	0	650	485	0	105	0	430	0	0	295	170	50	670	0	90	395	0
2	0	0	570	325	0	755	530	135	0	0	75	905	0	0	185	0	0	405	0	305	60	0
3	0	0	570	60	0	350	360	0	20	415	245	0	0	0	0	0	120	675	1915	0	70	0
4	415	0	60	0	0	250	960	0	110	180	195	1160	0	0	0	0	235	105	465	0	0	0
7	150	85	0	105	0	140	245	0	0	370	0	245	110	255	105	100	280	315	115	0	135	0
11	115	130	0	240	130	225	450	240	235	130	85	350	85	650	20	300	0	895	815	0	290	0
15	105	190	0	95	0	75	270	250	385	105	125	1000	55	470	75	65	50	275	65	0	135	0
19	170	0	0	110	0	165	0	0	0	0	0	225	90	220	0	130	0	1650	895	0	65	0
24	0	0	0	0	80	0	0	390	370	0	0	650	70	625	140	65	195	300	60	0	0	0
28	0	60	0	215	0	70	0	165	180	70	50	410	440	1905	55	75	0	630	785	0	135	0
32	0	60	0	85	0	0	250	530	600	0	0	2160	165	505	125	65	150	935	675	65	355	0
36	60	0	0	300	0	90	360	180	795	0	85	480	270	355	0	160	0	685	705	0	95	0
40	0	0	0	55	0	50	305	0	120	0	50	90	240	100	0	60	0	450	290	0	125	0
44	0	0	0	55	0	105	275	120	150	0	0	310	220	0	0	110	0	1175	120	0	350	0
48	140	0	790	110	255	0	405	170	955	0	375	275	0	0	0	75	120	1245	360	0	200	0
53	0	0	0	165	55	260	0	0	140	0	0	0	125	60	55	650	0	115	0	0	0	245
57	0	130	350	625	840	625	360	405	265	230	0	1030	0	55	240	535	145	2145	720	0	310	0
62	65	65	0	305	130	55	190	245	315	0	0	50	115	0	220	125	125	60	160	65	0	0
66	0	240	0	165	190	0	680	205	370	135	315	495	140	50	60	0	0	380	595	105	135	55
70	145	290	140	70	0	160	95	0	525	0	0	635	95	0	0	320	0	400	0	0	0	0
73	0	180	0	65	65	0	340	80	785	135	95	1570	80	0	90	95	305	450	280	160	115	0
78	85	0	0	50	60	100	600	165	235	0	145	175	50	0	280	60	0	550	515	300	515	55
	Tat												Tat
Weeks	A	B	C	D	E	F	G	H	I	J	K	L	M	N	O	P	Q	R	S	T	U	V
0	0	0	0	0	0	0	0	0	0	0	0	125	0	0	0	125	0	0	0	0	0	0
1	0	60	65	0	0	50	50	145	0	0	0	155	0	0	230	110	0	50	0	0	0	0
2	105	0	235	110	0	250	1380	0	0	0	215	245	0	0	0	0	0	0	0	0	0	0
3	0	0	80	100	0	520	2780	0	0	3610	1695	0	0	65	0	55	140	155	875	0	0	0
4	625	105	0	180	0	220	1800	0	0	285	410	250	80	0	0	325	335	0	910	0	0	0
7	75	225	0	0	0	0	670	0	0	225	160	50	0	125	0	110	95	0	85	0	0	0
11	60	240	0	145	340	150	405	0	0	0	0	250	75	80	0	105	0	150	280	0	145	0
15	70	285	0	50	430	0	460	125	0	70	125	140	0	120	50	135	195	80	0	0	0	0
19	70	0	0	70	215	165	60	0	55	0	125	0	0	50	0	0	100	365	95	0	0	0
24	0	0	0	0	390	0	300	0	175	0	215	90	0	0	0	0	195	300	60	0	0	0
28	0	50	0	60	265	0	205	0	0	0	125	55	0	250	0	10	115	60	210	0	0	0
32	0	50	0	90	345	0	285	165	0	0	150	480	0	0	0	55	185	335	135	90	0	0
36	80	0	0	525	290	0	525	0	50	50	125	170	0	0	0	70	555	140	340	0	0	0
40	0	0	0	0	175	0	430	0	0	0	130	0	0	0	0	50	210	140	70	0	0	0
44	105	60	75	0	125	145	280	0	0	0	185	90	0	0	0	300	0	0	0	0	70	0
48	0	175	495	0	165	0	360	0	195	0	385	0	0	0	0	240	190	215	150	0	0	0
53	0	55	0	0	150	0	60	0	0	0	0	0	50	0	0	135	0	0	60	0	0	0
57	0	115	55	240	535	145	425	0	0	0	210	70	0	0	0	160	300	280	0	0	0	0
62	190	165	0	245	600	0	210	0	0	0	0	0	0	0	0	85	175	0	0	0	0	0
66	0	0	0	120	265	0	435	0	0	0	515	160	0	0	90	0	290	85	65	0	0	0
70	0	230	0	0	0	65	0	0	0	0	85	215	0	0	0	215	0	0	140	0	0	0
73	0	310	0	0	280	0	420	0	95	0	685	250	0	0	130	0	235	150	65	0	0	0
78	70	265	0	135	625	0	410	0	0	0	400	0	0	0	130	110	185	65	240	0	55	0
	Rev												Rev
Weeks	A	B	C	D	E	F	G	H	I	J	K	L	M	N	O	P	Q	R	S	T	U	V
0	0	0	0	0	0	0	50	70	0	0	0	0	0	0	0	130	225	0	0	0	50	0
1	0	70	0	0	0	0	300	315	0	0	0	270	0	0	205	145	120	115	0	365	0	0
2	0	0	495	305	0	250	0	0	0	0	0	240	0	0	0	0	0	130	0	0	0	0
3	0	0	220	0	580	0	0	0	0	0	0	55	0	0	0	65	0	85	0	835	965	0
4	160	0	60	0	110	0	0	0	0	0	0	325	0	0	0	55	0	55	0	0	110	0
7	0	0	0	0	125	0	50	0	0	0	0	65	0	205	0	0	70	0	0	0	0	0
11	0	0	75	55	280	0	0	0	0	0	0	115	105	10	0	145	0	230	0	0	0	0
15	0	60	60	0	225	0	0	0	0	0	0	85	0	0	0	80	50	0	0	0	0	0
19	90	0	60	0	160	270	0	0	0	0	0	0	0	0	0	0	0	305	0	0	0	0
24	0	0	0	0	160	0	0	0	60	0	0	0	0	0	0	0	0	75	0	0	0	0
28	0	0	0	0	125	0	0	0	0	0	0	0	0	195	15	0	0	0	140	0	0	0
32	50	0	110	0	130	0	0	60	0	0	0	270	0	0	0	0	0	130	0	0	0	0
36	0	0	0	0	55	0	0	50	65	0	0	205	0	0	0	0	0	0	50	0	0	0
40	0	0	0	0	65	0	0	0	0	0	0	0	0	0	0	0	0	0	0	0	0	0
44	0	0	0	0	0	110	0	0	0	0	0	0	0	0	0	0	0	80	0	0	85	0
48	0	310	430	0	160	0	0	0	0	0	0	0	0	0	0	110	50	105	0	0	0	0
53	0	65	180	0	85	165	0	0	0	0	0	0	70	0	0	50	0	0	0	0	0	0
57	0	275	205	0	370	150	0	0	0	0	0	0	0	0	0	0	0	245	105	0	75	0
62	0	0	0	0	180	0	0	0	0	0	0	0	0	0	0	0	70	0	0	0	0	0
66	0	50	90	0	65	0	0	0	0	0	0	75	0	0	0	0	0	0	55	0	0	0
70	60	205	130	0	0	0	0	0	0	0	0	0	0	0	0	195	0	0	0	0	0	0
73	0	0	0	0	60	0	0	0	95	0	85	265	0	0	0	0	100	110	0	115	0	0
78	0	0	90	0	195	0	0	50	65	0	140	0	0	0	0	0	0	55	75	0	50	0
	Vif												Vif
Weeks	A	B	C	D	E	F	G	H	I	J	K	L	M	N	O	P	Q	R	S	T	U	V
0	0	0	0	0	0	0	310	0	0	0	0	175	0	0	0	65	240	0	0	0	50	0
1	0	0	0	55	0	0	90	215	50	60	485	205	0	0	0	0	140	60	0	55	60	0
2	0	0	510	205	0	135	0	0	0	55	0	0	0	0	0	0	0	90	0	125	0	0
3	0	0	0	0	0	0	70	0	0	510	0	280	0	0	0	0	0	190	0	220	410	0
4	0	0	320	0	0	85	130	0	0	70	0	395	0	75	0	80	0	110	135	0	0	0
7	0	0	355	0	0	0	55	50	0	90	0	180	0	140	0	0	0	0	0	0	0	0
11	0	55	285	0	0	60	0	0	0	0	0	295	55	0	0	50	0	215	180	0	75	0
15	0	0	95	0	0	0	0	0	50	0	0	110	0	0	0	65	0	260	0	0	0	0
19	0	0	240	0	0	385	0	0	0	0	0	0	0	0	0	0	0	85	0	0	0	0
24	0	0	50	0	0	0	0	0	65	0	0	0	0	0	0	0	0	125	0	55	0	0
28	0	0	230	0	0	50	0	0	60	0	0	0	0	165	10	10	0	90	250	0	0	50
32	0	0	175	0	0	0	0	55	110	0	0	395	0	0	0	0	180	125	0	0	0	0
36	0	0	130	0	0	0	0	60	0	0	0	1085	0	0	0	55	1380	0	1330	0	0	0
40	0	0	125	0	0	50	0	0	0	0	0	0	0	0	0	0	0	0	0	0	0	0
44	55	60	140	0	0	50	0	0	0	0	365	0	0	0	0	0	0	0	0	0	0	0
48	0	80	180	0	0	0	0	0	0	0	180	60	0	0	0	180	0	375	0	0	0	0
53	0	50	425	155	0	195	0	0	0	0	0	0	75	0	0	105	0	0	0	0	0	85
57	0	0	480	65	0	50	0	0	0	0	0	0	0	0	0	50	0	190	0	0	0	115
62	0	0	405	255	0	0	0	0	0	0	0	0	10	55	0	0	190	60	0	0	0	0
66	0	0	0	125	0	0	55	0	0	0	0	50	0	0	100	0	0	0	0	0	0	0
70	65	85	50	0	0	0	0	0	0	0	0	130	0	0	55	105	0	120	0	0	0	0
73	0	60	195	0	0	0	60	0	60	0	0	245	0	0	0	0	0	100	55	115	110	0
78	0	0	545	0	0	0	0	0	55	0	0	0	0	0	0	0	0	75	55	0	50	0
B (env antibodies)
	Lean												Obese
Weeks	A	B	C	D	E	F	G	H	I	J	K	L	M	N	O	P	Q	R	S	T	U	V
0	5.07	4.04	1.75	3.95	1.49	3.01	1.74	1.82	1.48	0.23	0.76	0.97	2.89	4.16	1.49	2.77	1.06	1.42	0.93	2.42	1.61	1.07
4	526.48	46.2	1104.44	212.55	673.46	747.98	3264.87	4.12	114.22	437.27	533.79	268.43	713.79	303.79	173.75	852.66	1187.91	350.91	640.93	198.66	113.46	73.18
8	1119.42	668.23	2930.9	1310.31	2788.7	2408.33	6899.91	1488.64	4109.63	4319.41	7918.03	786.95	1561.84	2005.92	1234	1322.58	1099.3	1085.34	2363.23	1640.31	1361.46	1578.83
12	576.42	601.2	2427.11	879.28	2699.73	1623.06	890.23	1341.32	984.47	683.47	1353.08	1086.24	1145.31	1249.93	862.16	866.14	730.98	941.63	3293.41	2411.69	1877.7	2114.78
16	766.4	634.68	1687.4	827.06	3306.21	1326.68	621.43	1102.98	1235.05	462.7	878.98	582.59	1278.28	1354	911.04	782.5	604.12	718.51	1842.03	1260.93	1346.21	2029.34
20	1719.01	1683.59	3231.69	1180.8	6878.7	1532.15	1368.28	1331.62	1157.45	552.05	1728.98	1731.89	2127.81	2362.04	1710.48	2027.77	760.29	2103.18	2856.4	1645.78	1813.09	3383.07
24	2144.9	1086.88	2452.61	1078.7	6398.22	1883.02	1551.92	2202.52	1037	652.39	2189.24	2167.64	2070.81	2033.76	1906.18	1726.46	686.73	2288.49	3662.45	2002.39	2849.05	3161.28
28	2406.81	1201.08	3122.27	1649.81	6532.43	1993.87	1313.25	1367.24	1646.03	522.28	2045.09	2941.1	2551.81	2281.89	2187.95	2031.58	800.78	1777.62	3817.24	2599.05	4092.88	3144.97
32	2016.56	1119.18	4281.17	1206.55	6180.61	2347.85	1542.49	1721.36	1017.24	1457.29	2457.64	1982.38	2633.24	1774.94	3411.01	1793.12	601.19	1871.88	3016.64	2279.08	2827.51	2272.24
36	2527.18	940.36	5484.51	1263.84	11244.3	2914.81	1682.78	2036.64	1121.18	1432.37		2209.78	4135.91	1831.38	2907.81	1254.87	646.19	2088.74	3317.71		2788.82	2604.42
40	1087.55	3213.96	1736.14	1229.29	13486.4	5516.74	1710.22	1492.27	984.3	866.48	3928.94	2078.6	1500.14	1356.28	1121.85	1067.33	860.69	1799.46	4313.79	1672.85	2468.58	2859.95
44	1235.86	4630.67	3592.37	1071.54	12694.4	8977.74	853.45	1010.37	839.14	724	2757.85	1808.31	2476.17	2984.88	2602.48	2112.84	763.66	1817.8	3556.55	2108.28	1576.92	2177.26
48	2093.24	3979.81	2879.28	1957.54	16512.7	7916.34	1646.24	1721.89	1036.07	804.77	3253.79	1828.68	2057.72	2807.55	1197.12	1138.96	995.78	2259.73	3822.45	2159.03	1620.26	2909
52	1947.63	5915.96	1947.67	2052.78	10166.4	2321.27	1204.85	1109.34	782.46	442.42	2274.83	1331.53	2261.79	3057.68	1577.24	1534.08	738.24	2291.48	3966.86	1662.61	1349.73	2343.38
56	2829.47	1452.82	4214	3671.66	10214	2150.15	1943.17	1564.59	1143.73	523.28	3247.39	1999.86	2484.04	3432.52	8989.76	2775.13	1386.29	2924.71	4811.18	1787.24	1555.5	2939.12
60	3061.77	7223.77	3001.13	3479.78	17459	2992.33	2209.88	2702.8	1269.88	717.31	2501.32	2044.16	4814.43	7004.21	3972.12	1650.43	1173.03	2554.98	3344.57	1727.78	1864.51	2495.54
64	1299.97	1006.02	1543.84	1810.67	8599.87	9356.11	1687.86	2297.17	1482.66	458.83	3490.01	2260.46	1923.79	1897.89	4212.39	998.02	823.25	4476.94	4333.19	1812.97	2537.49	2450.66
68	2335.77	1370.63	2859.34	2728.92	3685.46	3264.39	2326.23	2557.05	1389.69	527.49	5609.7	3309.03	1663.08	4053.97	3972.12	2271.81	1301.33	5399.83	6565.58	2118.28	4640.37	3407.57

## Sheet: Sup Figure 6
	Lean												Obese
Fat Mass	A	B	C	D	E	F	G	H	I	J	K	L	M	N	O	P	Q	R	S	T	U	V
week 0	1.77466	0.753216	2.5873	1.39948	3.33281	2.70044	1.527	0.86314	1.02167	0.79651	3.37912	1.1745	7.40547	4.60727	4.57995	5.91431	4.35059	5.99171	3.66076	2.66715	2.16313	3.96121
week 5	1.34561	1.0519	1.84101	1.1816	2.62457	2.00698	1.2829	0.69996	0.83421	0.71756	2.74465	0.92136	6.76818	4.28119	3.89945	5.9381	4.35349	5.51571	2.81262	2.07981	1.78229	4.43756
week 23	1.38333	1.21059	1.61017	1.33038	1.86305	1.38373	0.92756	0.79155	0.76939	0.66921	1.55993	0.93823	6.21914	3.36756	3.95868	5.14078	3.53418	5.01306	2.64132	1.40336	2.05824	3.59928
week 42	1.59113	1.27223	1.66366	1.44452	2.22966	1.43274	1.23041	0.79614	0.75242	0.72816	1.55678	0.99703	6.58284	2.6949	4.56623	5.65896	3.67795	5.21502	2.13722	1.99186	2.05416	3.78182
week 76	1.94005	1.82924	1.84622	1.96121	2.16524	1.96374	2.34114	1.11588	0.61386	0.78701	3.29296	1.26349	6.00093	3.26246	4.74185	6.28954	4.08521	5.89145	2.65651	2.02528	3.77413	4.53125
	Lean												Obese
Change in Fat Mass	A	B	C	D	E	F	G	H	I	J	K	L	M	N	O	P	Q	R	S	T	U	V
week 0	0	0	0	0	0	0	0	0	0	0	0	0	0	0	0	0	0	0	0	0	0	0
week 5	-0.42904	0.298687	-0.74628	-0.21788	-0.70824	-0.69346	-0.2441	-0.16318	-0.18746	-0.07895	-0.63447	-0.25314	-0.63729	-0.32608	-0.6805	0.023795	0.0029	-0.476	-0.84814	-0.58734	-0.38084	0.47635
week 23	-0.39133	0.457377	-0.97713	-0.06911	-1.46976	-1.3167	-0.59944	-0.07159	-0.25228	-0.1273	-1.81919	-0.23627	-1.18633	-1.23971	-0.62127	-0.77353	-0.81641	-0.97865	-1.01944	-1.26379	-0.10489	-0.36193
week 42	-0.18353	0.519018	-0.92364	0.045036	-1.10315	-1.26769	-0.29659	-0.067	-0.26925	-0.06835	-1.82234	-0.17747	-0.82263	-1.91238	-0.01372	-0.25535	-0.67264	-0.77669	-1.52354	-0.67529	-0.10897	-0.17939
week 76	0.165397	1.07602	-0.74108	0.561727	-1.16757	-0.7367	0.81414	0.25274	-0.40781	-0.0095	-0.08616	0.08899	-1.40454	-1.34481	0.161903	0.375231	-0.26538	-0.10026	-1.00425	-0.64187	1.611	0.57004
	Lean												Obese
Visceral Fat Mass	A	B	C	D	E	F	G	H	I	J	K	L	M	N	O	P	Q	R	S	T	U	V
week 0	1.0271	0.265858	1.7777	0.794345	2.35915	1.62542	0.7971	0.27546	0.44926	0.22521	2.43577	0.51263	5.80228	3.57509	3.41281	4.66891	3.0111	4.23645	2.54598	1.60512	1.27254	2.82261
week 5	0.697805	0.506137	1.08479	0.610358	1.71327	1.13166	0.57436	0.21819	0.27152	0.22802	1.89831	0.334	5.18009	3.22003	2.83887	4.7485	2.98962	3.94176	1.89507	1.14215	1.06574	3.26999
week 23	0.771663	0.49295	0.958699	0.703191	1.06549	0.669887	0.36915	0.30134	0.28517	0.21691	0.90676	0.35084	4.89413	2.43399	3.00255	4.08231	2.38433	3.65148	1.75109	0.75886	1.25146	2.70899
week 42	0.974402	0.48164	0.907657	0.793943	1.38532	0.667054	0.58521	0.27812	0.30254	0.25609	0.86806	0.35984	5.1322	1.86148	3.54676	4.54221	2.48419	3.82487	1.36075	1.11522	1.33394	2.84082
week 76	1.25202	1.00066	1.04535	1.1911	1.29738	1.0936	1.61122	0.46225	0.21658	0.28835	2.37312	0.6529	4.62644	2.3977	3.64463	5.00242	2.90951	4.4022	1.84374	1.21396	2.73767	3.45861
	Lean												Obese
Body Fat (%)	A	B	C	D	E	F	G	H	I	J	K	L	M	N	O	P	Q	R	S	T	U	V
week 0	17.18	7.82	23.09	15.38	28.24	21.33	14.27	8.61	11.41	7.64	27.28	11.59	43.32	30.21	30.46	37.98	30.05	34.75	26.16	19.1	18.38	27.99
week 5	14	10.59	18.06	13.85	23.77	17.46	12.69	7.24	9.82	7.23	23.52	9.02	42.48	29.34	28.1	38.25	30.73	31.85	22.27	16.25	16.09	29.18
week 23	14.19	11.11	15.51	13.49	18.16	12.94	8.76	8.01	8.38	6.79	15.53	8.99	40.37	24.96	29.04	35.91	26.56	30.28	20.95	11.32	17.45	25.99
week 42	15.18	11.2	15.54	14.85	20.03	13.34	11.12	7.99	8.51	6.88	15.31	9.67	41.42	21.97	31.65	37.39	27.91	31.95	17.81	14.67	16.95	27.39
week 76	18.97	15.7	17.33	19	21.32	18.01	18.79	10.49	7.07	7.3	26.6	11.46	39.86	25.02	32.41	39.26	30.37	33.31	21.54	15.26	26.17	30.56
	Lean												Obese
Lean Mass	A	B	C	D	E	F	G	H	I	J	K	L	M	N	O	P	Q	R	S	T	U	V
week 0	8.18981	8.4629	8.28557	7.25275	8.03548	9.4779	8.75678	8.7182	7.53599	9.15358	8.51654	8.53352	9.19097	10.2301	9.96173	9.19112	9.6538	10.7335	9.86181	10.768	9.14485	9.72697
week 5	7.90369	8.46923	8.01679	6.90465	7.99385	9.01357	8.4104	8.53089	7.25841	8.73428	8.44645	8.86202	8.67068	9.89991	9.49342	9.1212	9.34503	11.2855	9.3231	10.2038	8.83215	10.2924
week 23	7.99718	9.26314	8.43144	8.09895	7.97638	8.83203	9.27122	8.66092	8.03368	8.71694	8.01293	9.08826	8.67624	9.72443	9.196	8.71965	9.32648	11.0382	9.51118	10.499	9.28993	9.79039
week 42	8.52484	9.66742	8.69896	7.84185	8.47069	8.82441	9.4332	8.74995	7.70802	9.39387	8.13282	8.90263	8.80862	9.1718	9.36959	9.01316	9.04408	10.6003	9.39783	11.0896	9.61906	9.56175
week 76	7.90367	9.39887	8.45527	7.91583	7.56421	8.46276	9.70179	9.10809	7.68784	9.54145	8.57951	9.35855	8.55123	9.37179	9.39598	9.24698	8.90207	11.2911	9.20639	10.7455	10.178	9.82183
	Lean												Obese
Change in Lean Mass	A	B	C	D	E	F	G	H	I	J	K	L	M	N	O	P	Q	R	S	T	U	V
week 0	0	0	0	0	0	0	0	0	0	0	0	0	0	0	0	0	0	0	0	0	0	0
week 5	-3.49	0.07	-3.24	-4.8	-0.52	-4.9	-3.96	-2.15	-3.68	-4.58	-0.82	3.85	-5.66	-3.23	-4.7	-0.76	-3.2	5.14	-5.46	-5.24	-3.42	5.81
week 23	-2.35	9.46	1.76	11.67	-0.74	-6.81	5.87	-0.66	6.6	-4.77	-5.91	6.5	-5.6	-4.94	-7.69	-5.13	-3.39	2.84	-3.56	-2.5	1.59	0.65
week 42	4.09	14.23	4.99	8.12	5.42	-6.89	7.72	0.36	2.28	2.63	-4.51	4.33	-4.16	-10.35	-5.94	-1.94	-6.32	-1.24	-4.7	2.99	5.19	-1.7
week 76	-3.49	11.06	2.05	9.14	-5.86	-10.71	10.79	4.47	2.02	4.24	0.74	9.67	-6.96	-8.39	-5.68	0.61	-7.79	5.19	-6.65	-0.21	11.3	0.98
	Lean												Obese
Bone Mass	A	B	C	D	E	F	G	H	I	J	K	L	M	N	O	P	Q	R	S	T	U	V
week 0	0.364976	0.414853	0.334032	0.444085	0.433243	0.482435	0.41501	0.43833	0.39912	0.47696	0.49314	0.42429	0.497741	0.412862	0.495813	0.467407	0.47219	0.51524	0.46976	0.52862	0.45811	0.46633
week 5	0.36179	0.412355	0.338722	0.44648	0.423922	0.477113	0.41281	0.44076	0.39803	0.47266	0.48077	0.42565	0.49306	0.409304	0.482471	0.466372	0.47064	0.51608	0.49574	0.51568	0.45927	0.47763
week 23	0.368799	0.421362	0.339279	0.432583	0.419851	0.478273	0.38998	0.42374	0.38186	0.46603	0.47481	0.40918	0.50929	0.39788	0.47893	0.45595	0.44577	0.50619	0.45423	0.49663	0.44914	0.45838
week 42	0.366525	0.41812	0.345862	0.441621	0.429301	0.483756	0.39777	0.41604	0.37856	0.46401	0.47601	0.4074	0.501066	0.400558	0.493491	0.463439	0.45407	0.50809	0.46173	0.4955	0.44864	0.46413
week 76	0.381605	0.424059	0.355782	0.447087	0.425447	0.478668	0.41578	0.41609	0.37872	0.45902	0.50843	0.40795	0.503621	0.407388	0.494669	0.481998	0.46521	0.50563	0.46786	0.50041	0.46837	0.47318
	Lean												Obese
BMD	A	B	C	D	E	F	G	H	I	J	K	L	M	N	O	P	Q	R	S	T	U	V
week 0	0.682023	0.651183	0.56816	0.705739	0.692195	0.690984	0.611492	0.684618	0.665424	0.780174	0.738674	0.63666	0.793164	0.703241	0.791958	0.715773	0.703184	0.748688	0.766616	0.764718	0.681487	0.730719
week 5	0.670552	0.6253	0.576711	0.708008	0.722145	0.727876	0.59649	0.671808	0.640567	0.809324	0.788462	0.629781	0.813535	0.699044	0.769387	0.704447	0.698152	0.757496	0.766466	0.76892	0.678822	0.729297
week 23	0.682579	0.653154	0.588174	0.716795	0.745353	0.698746	0.592929	0.712836	0.70783	0.752773	0.749308	0.657074	0.787282	0.713585	0.762607	0.698143	0.700181	0.765196	0.780995	0.765342	0.693955	0.734966
week 42	0.681283	0.634034	0.592371	0.705795	0.691537	0.69765	0.601907	0.668089	0.647394	0.768705	0.758187	0.629677	0.799059	0.702877	0.759391	0.715801	0.698497	0.745322	0.792094	0.789956	0.687671	0.722499
week 76	0.675663	0.646102	0.605323	0.715993	0.718354	0.682175	0.60673	0.684774	0.624994	0.771622	0.758063	0.650984	0.801716	0.692895	0.752049	0.716301	0.695438	0.765703	0.800812	0.762099	0.752747	0.713963

## Sheet: Sup Figure 7
	Lean												Obese
Glucose	A	B	C	D	E	F	G	H	I	J	K	L	M	N	O	P	Q	R	S	T	U	V
0	67	38	68	57	65	57	63	54	65	65	71	84	68	65	59	57	67	70	67	68	60	80
1	381	296	345	367	368	388	368	340	408	360	487	408	403	390	476	332	450	498	469	432	424	453
3	338	269	350	308	350	329	316	297	340	324	349	347	368	342	330	322	369	395	395	336	352	379
5	300	259	330	299	325	300	289	273	300	302	335	290	328	330	272	303	344	368	327	293	318	331
10	269	240	284	238	289	269	246	234	259	252	281	264	308	280	238	291	295	309	281	266	276	289
20	187	148	230	206	231	223	197	164	188	209	213	183	272	218	198	232	241	269	232	226	223	223
40	71	59	133	100	130	146	112	69	74	133	106	99	205	142	161	158	171	188	120	137	96	126
60	46	25	82	50	68	99	67	43	40	60	59	49	148	135	120	98	103	125	74	90	39	76
	Lean												Obese
Insulin	A	B	C	D	E	F	G	H	I	J	K	L	M	N	O	P	Q	R	S	T	U	V
0	32.1	4.2	59	13.4	56.4	17.7	16.8	9.6	8.3	10.8	26.4	37.4	60.6	75.73	125	50.5	22.9	56.6	69.1	38.7	19.3	85.1
1	275.8	89.1	148.1	130.8	341.7	183.8	111.1	126.3	112.2	97.1	253.8	199.6	74.8	623	351.8	195	96.35	251.5	321.6	382.1	157.9	149.4
3	176.7	76.9	186	117.1	286.3	114.1	99.4	76.2	107.7	82.5	196	164.7	125.6	332.7	248.2	226.3	97.1	192.3	263.3	309.4	119.3	201.1
5	190.5	82.1	217.7	96	334.9	110.5	95	66.6	80.6	55.7	173.7	179.5	122.9	591	212.3	255.2	91.4	230	251.5	284.5	91.29	168.3
10	261.6	124.2	315.9	154.1	399.8	182.2	142.7	137.5	179.3	95.4	270.2	248	179.4	417.2	330.7	362.9	102.5	289.9	415.1	281	200	217
20	330.5	182.1	345.7	189.6	660.9	190.7	162.1	141.9	224.9	87.8	315.8	262.8	170.2	515.5	348.7	458.7	170	309.6	613.4	564.1	238.2	243.1
40	97.2	28.9	346.3	86	499.8	166.8	73	28.9	48.2	55	155.8	142.7	88.74	324.1	425	469.6	151	292.3	111.9	148.9	179.2	242.4
60	31.5	8.2	112.8	17.2	180.2	113.3	17.9	9.2	13	11.8	35.8	22.2	159.6	1188	174.8	314.5	121.3	205	35.94	40.36	39.5	66.5
	Lean												Obese
C-peptide	A	B	C	D	E	F	G	H	I	J	K	L	M	N	O	P	Q	R	S	T	U	V
0	1.47	0.36		0.75	1.45	0.84	2.63	1.79	2.1	1.92	2.32	2.88	1.8	2.65	1.94	1.64	2.54	3.67	5.85	3.73	3.46	6.85
1	2.54	0.42		0.75	2.45	1.44	5.02	4.6	4.18	3.92	6.69	5.28	1.47	3.03	2.07	2.42	4.87	5.85	14.13	8.96	6.83	9.76
3	1.83	0.58		1.37	3.04	1.68	6.46	4.24	5.01	4.4	6.36	5.34	1.62	3.49	2.91	2.51	4.54	7.42	15.41	9.09	7.57	10.72
5	2.81	0.52		1.3	3.96	2.3	6.17	4.52	5.19	4.25	6.85	7.02	2	3.63	2.86	2.7	5.46	8.19	14.34	9.04	7.61	11.7
10	3.14	0.78		1.89	4.17	2.84	8.14	7.23	7.97	5.49	8.98	8.86	2.62	4.1	3.67	3.51	7.25	9.52	20.04	11.19	10.52	13.12
20	4.19	1.44		1.29	4.65	3.47	9.52	8.35	10.2	6.17	10.62	9.91	3.35	5.31	5.47	4.95	9.11	11.55	24.48	12.84	13.43	11.1
40	4.47	0.77		2.63	4.48	3.73	7.39	5.06	6.37	6.47	8.24	8.44	4.22	6.14	3.24	5.36	11.12	13.14	24.26	14.05	12.95	12.21
60	1.86	0.52		1.26	4.27	2.63	3.99	2.75	3.46	3.82	4.32	4.24	4.59	6.89	7.12	5.4	11.99	13.55	13.26	9.02	6.38	8
	Lean												Obese
Change GAUC	A	B	C	D	E	F	G	H	I	J	K	L	M	N	O	P	Q	R	S	T	U	V
week 0	0	0	0	0	0	0	0	0	0	0	0	0	0	0	0	0	0	0	0	0	0	0
week 22	-2.18	28.11	-31.51	-10.9	-28.36	-13.47	-0.6	-4.15	1.51	-7.82	-22.18	-2.61	-12.92	-11.04	-14.28	-8.11	-3.84	-13.41	-5.97	-26.06	17.95	-12.77
week 40	10.72	13.78	-35.39	-5.62	-15.17	-17.02	-9.67	-13.59	-14.82	-14.13	-23.23	1.05	-8.43	-15.25	-9.53	6.05	-10.41	-13.59	-22.19	-24.1	-0.06	-2.09
week 76	4.06	16.77	-22.15	-1	-9.55	-15.9	13.92	20.61	-2.07	9.59	2.96	-3.98	-4.86	-4.87	-2.5	4.97	0.5	3.22	-18.33	-19.05	21.01	22.84
	Lean												Obese
Change IAUC	A	B	C	D	E	F	G	H	I	J	K	L	M	N	O	P	Q	R	S	T	U	V
week 0	0	0	0	0	0	0	0	0	0	0	0	0	0	0	0	0	0	0	0	0	0	0
week 22	-51.66	9.28	-31.04	-9.69	-53.59	-58.04	-17.04	-11.99	-32.12	-49.52	-54.71	-17.65	-20.31	-61.97	-57.98	-14.35	-21.63	-41.95	-64.21	12.98	-16.09	-25.78
week 40	-22.75	24.21	-31.99	-1.71	-49.57	-25.14	-12.98	11.15	-1.23	-7.61	-51.9	-34.62	5.48	-61.3	-37.99	-4.89	-10.15	-19.46	-40.28	0.56	-17.53	-41.73
week 76	-19.2	7.73	-52.39	-14.16	-70.33	-50.98	2.47	0.18	16.61	-45.14	-10.81	-50.36	-42.16	-61.05	-40.27	15.92	-28.82	-24.58	-53.12	1.46	-7.08	12.86
	Lean												Obese
Change CAUC	A	B	C	D	E	F	G	H	I	J	K	L	M	N	O	P	Q	R	S	T	U	V
week 0	0	0	0	0	0	0	0	0	0	0	0	0	0	0	0	0	0	0	0	0	0	0
week 22	-34.01	6.49	-24.93	-23.24	-28.94	-52.43	-15.09	-14.99	-18.4	-31.99	-32.26	1.9	-63.88	57.2	-40.09	-21.79	-24.66	-8.73	-47.31	-3.96	-19.8	-23.37
week 40	-10.35	165.85	-4.93	57.35	9.34	5.05	-12.04	0.33	-2.43	-6.53	-32.14	-5.96	47.8	74.89	22.55	-3.72	-10.76	-7.64	-40.01	-15.21	-15.1	-29.79
week 76	-36.64	-39.18		-50.73	-65.53	-42.32	-6.16	-4.16	12.32	-16.34	3.41	-21.2	-60.48	-16.86	-46.47	-37.49	-27.05	-9.33	-45.44	-10.35	-14.04	-8.01
	Lean												Obese
Glucose (ITT)	A	B	C	D	E	F	G	H	I	J	K	L	M	N	O	P	Q	R	S	T	U	V
0	69	54	51	52	55	60	61	62	56	67	57	53		59	50	57	59	68	63	61	54	60
1	59	50	49	52	62	57	64	61	58	63	55	52		56	49	57	59	68	57	61	52	58
3	62	49	52	48	59	62	64	59	56	61	54	53		55	51	61	59	66	60	61	52	59
5	60	52	49	49	59	56	62	55	52	56	53	52		55	48	53	57	65	57	56	49	59
7	56	50	45	46	56	53	56	49	43	50	49	48		53	48	50	53	64	56	50	46	49
9	49	42	42	43	55	51	52	42	36	43	40	38		51	46	49	50	58	50	49	41	47
11	34	37	39	40	49	43	48	35	32	41	40	39		51	44	43	42	55	48	47	37	32
13	39	31	30	31	44	37	44	30	25	34	36	33		42	42	43	43	49	42	41	31	34
15	34	28	33	28	40	34	42	23	20	32	30	29		40	41	40	34	47	40	40	30	31
20	33	21	32	20	37	32	30	20	20	20	20	20		39	38	32	26	35	36	38	20	34
30	39	28	36	24	36	32	24	32	25	20	24	33		35	37	23	28	28	43	35	24	42
	Lean												Obese
Change ISI	A	B	C	D	E	F	G	H	I	J	K	L	M	N	O	P	Q	R	S	T	U	V
week 0	0	0	0	0	0	0	0	0	0	0	0	0		0	0	0	0	0	0	0	0	0
week 22	4.96	15.63	73.48	31.08	181.23	63.49	28.39	-14.91	-10.39	-20.05	-10.38	9.53		65.65	187.75	21.48	34.63	19.6	-6.14	-5.87	20.19	-3.28
week 40	-8.45	12.95	20.95	-11.21	127.76	39.07	7.91	-8.98	-0.09	-18.16	-1.87	17.47		36.78	138.08	22.88	35.88	10.58	59.56	-3.74	18.25	-24.25
week 76	0.79	4.38	35.11	15.82	164.18	17.15	21.59	-2.91	-40.73	-23.39	-5.03	43		40.9	147.5	-5.34	24.41	8.57	31.08	4.07	40.12	-30.17
	Lean												Obese
Change HbA1c	A	B	C	D	E	F	G	H	I	J	K	L	M	N	O	P	Q	R	S	T	U	V
week 0	0	0	0	0	0	0	0	0	0	0	0	0	0	0	0	0	0	0	0	0	0	0
week 5	-8.7	-6.67	-4.55	2.44	2.08	-4.55	6.52	0	-2.22	2.44	4.65	2.33	11.63	-2.04	-10.87	-6.38	-6.67	-2.13	-4.17	2.17	0	-2.08
week 22	-6.52	-8.89	-11.36	0	-6.25	-6.82	-8.7	0	-6.67	-2.44	-2.33	2.33	-11.63	-16.33	-6.52	-8.51	22.22	10.64	-12.5	-2.17	-4.55	-8.33
week 40	-10.87	-6.67	-11.36	26.83	-12.5	0	-10.87	-6.82	-11.11	-7.32	-4.65	0	-2.33	-4.08	-8.7	-10.64	-11.11	-6.38	-10.42	-10.87	-13.64	-12.5
week 76	-8.7	-8.89	-11.36	-2.44	-8.33	-6.82	-2.17	-6.82	-8.89	-2.44	4.65	2.33	-6.98	-16.33	-13.04	-10.64	0	-4.26	2.08	-8.7	0	-6.25

## Sheet: Sup Figure 8
	Lean												Obese
Insulin Secretion	A	B	C	D	E	F	G	H	I	J	K	L	M	N	O	P	Q	R	S	T	U	V
0	4.5986	0.6631	4.259	5.6095	8.2982	7.4926	16.9238	7.7032	4.90937				6.5019	4.1763	6.9757	2.9219	9.8067	30.0461	22.5406	20.4528		46.1929
3	3.6453	1.8425	3.5512	5.4619	6.3675	7.325	15.4185	7.52103	4.4543	12.1205			5.366	3.8374	7.9803	2.8974	9.6628	31.5901	22.434	18.8858	27.5082	47.8358
6	3.0352	0.733	3.3852	4.9222	6.3593	6.904	16.6871	7.73757	4.50417	10.1588			4.2647	4.006	6.9681	4.0735	9.401	29.1805	23.1323	20.421	23.4177	49.1692
9	2.951	0.5613	3.1089	5.4527	5.6297	6.7249	16.0765	7.75613	4.66897	8.69755			3.4168	4.4971	6.3206	3.6766	9.2027	31.3325	22.2516	19.9827	21.9483	45.5435
12	3.4946	1.0542	3.1444	5.0278	6.2399	6.8209	16.2509	7.672	4.55833	9.24035			2.7095	4.0945	6.3145	2.9867	9.1176	29.1027	23.3136	17.7234	22.0698	49.7307
15	3.3446	0.506	3.1924	4.9737	4.7008	6.5656	15.9036	7.66487	4.355	9.6688			6.4765	3.1228	6.1056	2.6162	9.2579	26.0335	21.9127	19.1416	20.9812	47.927
18	16.1688	4.6922	10.941	12.0293	17.4307	11.078	45.3207	34.8599	19.2878	46.5475			3.6219	8.2439	17.4751	7.8228	19.873	49.6163	53.4668	83.0128	37.8914	102.286
21	9.9803	2.8953	6.6051	10.1285	9.671	8.4616	39.9689	28.1599	13.9609	41.0051			20.0448	8.938	15.4982	6.4727	14.5341	41.1737	45.4415	50.8996	36.9312	98.8236
24	8.7974	2.2606	6.3108	9.4343	10.4484	7.6528	34.9707	22.909	12.0551	30.6412			15.9921	7.9916	12.4393	5.1556	12.7111	45.1529	41.2887	48.7935	32.2904	84.7888
27	9.6132	2.3316	6.9721	8.7771	10.0018	7.7126	30.6229	21.5108	14.0602	30.7097			18.402	9.4985	13.4346	4.9359	12.4814	44.4844	43.2515	52.5843	34.7646	82.9246
30	8.4188	2.2315	6.971	9.3337	10.7885	7.1581	34.1061	23.9223	11.8237	28.0994			21.6046	10.9345	13.8179	5.0642	14.0991	47.0064	42.7121	57.1495	33.2811	89.2601
33	7.5404	1.7619	6.4912	8.0683	9.9786	7.863	36.6986	23.4547	12.0009	23.0647			14.082	11.448	11.3987	4.6541	15.1191	40.0417	32.6139	47.5617	34.6767	81.0941
36	3.647	1.095	3.4275	12.3934	10.2136	8.6868	18.1272	15.2976	8.72587	16.8935			14.8355	6.7423	10.8964	9.1968	14.0893	34.7119	39.4738	33.3065	14.2935	72.5417
39	2.0232	0.4476	1.6786	7.635	6.4153	6.3438	11.767	6.08187	5.55423	10.5311			6.5042	4.622	7.925	4.0282	8.8474	31.5008	29.4523	15.5962	24.3329	66.8096
42	2.1925	0.3043	1.5422	4.4091	5.2994	5.4462	12.1599	3.55087	4.58033	5.615			3.6703	3.6437	5.1848	2.064	7.4796	25.7209	27.2231	14.1728	21.0663	57.6454
45	2.8473	0.376	2.0436	4.2428	5.5435	4.843	12.9075	4.93777	4.218	6.8859			2.7187	3.7128	4.7316	2.3247	8.344	21.3943	25.9991	21.5376	21.3931	51.5131

## Sheet: Sup Figure 9
	Lean												Obese
Cholesterol	A	B	C	D	E	F	G	H	I	J	K	L	M	N	O	P	Q	R	S	T	U	V
0	141	119	113	151	130	122	148	102	127	90	88	143	220	131	240	101	103	142	199	126	123	122
3	173	133	118	183	154	162	185	140	180	121	99	153	114	128	201	151	117	166	181	177	157	152
4	181	121		169	150	131	166		180	117	97	160		109	175	139	112	151	203	154	156	144
6	141	96	102	134	94	114	148	112	120	92	86	121	104	75	161	122	80	113	153	105	124	105
7	151	103	98	149	107	130	151	112	124	103	85	123	110	79	151	120	76	115	160	103	125	102
8	153	101	103	143	102	125	151	95	122	91	82	133	110	83	161	125	74	96	146	93	119	100
9	138	95	98	137	97	113	146	99	117	93	82	122	117	80	127	106	79	106	151	99	115	112
16	147	96	110	130	112	109	145	117	120	94	94	141	110	91	149	113	90	115	174	106	136	111
18	140	102	111	149	123	125	135	104	111	91	98	135	143	97	180	127	94	129	173	119	139	111
22	155		111	136	119	135	120	103	105	86	83	119	177	122	111	171	93	118	167	126	129	99
26	148	99	119	133	101	116	130	106	107	94	93	126	162	102	94	145	97	128	169	125	128	126
34	138	106	109	126	112	117	122	109	105	88	92	123	138	97	111	149	88	119	166	105	127
38	140	107	123	129	118	127	136	103	102	94	94	126	140	114	127	150	101	116	171	115	142	114
42	129	101	95	117	113	108	137	108	109	89	97	127	132	91	118	149	99	118	177	126	136	116
46		102	110	118	128	120	136	107	112	88	76	132	127	95	121		89	114	166	118	122	117
50	127	99	99	127	113	109	145	108	111	90	91	123	128	82	126	139	97	139	159	114	141	108
54	133	105	106	129	131	112	149	116	111	95	94	131	147	90	129	143	94	126	179	123	139	113
57	139	111	109	138	122	110	156	114	107	100	99	122	137	90	124	141	95	131	191	138	121	116
61	139	106	105	125	111	106	155	119	106	97	85	123	142	90	121	137	95	122	180	117	148	127
64	153	108	116	131	125	114	148	109	121	100	91	118	133	97	114	143	96	121	174	123	159	110
68	152	111	115	134	128	130	139	115	119	99	89	133	161	96	115	149	96	123	169	114	148	104
73	133	108	103	129	114	124	131	126	97	114	94	122	149	94	124	150	93	109	151	102	139	105
	Lean												Obese
Tg	A	B	C	D	E	F	G	H	I	J	K	L	M	N	O	P	Q	R	S	T	U	V
0	128	31	64	35	48	27	44	30	44	30	25	32	95	58	81	35	55	36	20	35	32	32
3	164	33	87	35	83	35	101	35	44	30	53	34	110	40	64	65	65	40	31	47	48	145
4	88	18		33	66	38	66		43	46	32	31		53	87	71	56	49	26	20	29	69
6	125	33	100	38	53	32	54	35	59	31	20	48	90	60	84	65	40	44	14	30	28	41
7	72	38	78	28	47	25	64	40	56	28	29	58	79	40	65	53	60	39	18	45	29	97
8	90	39	95	39	55	30	55	48	51	34	33	39	85	71	59	61	72	43	35	42	33	56
9	89	32	81	50	42	24	41	44	36	43	31	47	73	60	85	60	49	39	46	41	34	49
16	72	33	75	43	51	24	63	36	63	42	18	38	97	47	64	63	73	51	71	43	31	92
18	87	30	59	46	40	24	54	32	42	78	20	54	122	53	69	53	60	35	54	25	55	46
22	145		101	52	68	29	58	30	73	32	25	47	76	47	92	44	41	33	34	38	37	34
26	125	32	77	45	82	33	69	39	74	33	26	57	149	56	172	46	51	39	47	53	30	81
34	141	39	90	49	64	33	77	37	70	27	31	59	211	49	80	44	67	37	20	57	78	61
38	101	51	73	38	243	28	63	33	58	35	45	50	245	46	78	88	61	50	29	63	29	45
42	135	20	54	24	55	4	60	26	60	37	46	37	123	45	76	23	55	42	22	31	35	64
46		36	82	44	82	28	80	42	62	34	32	38	122	57	121		69	82	40	47	42	99
50	120	32	81	56	71	27	71	34	58	32	37	44	196	72	122	45	50	47	33	36	36	69
54	148	42	89	53	113	43	95	36	62	53	40	38	105	96	92	53	102	89	57	48	54	133
57	156	36	94	50	91	30	87	37	70	31	40	46	129	77	97	47	45	50	25	32	38	95
61	210	37	99	53	110	30	131	38	67	34	47	76	147	67	135	92	124	58	44	42	69	126
64	271	42	122	62	113	34	93	54	52	47	46	53	131	135	127	63	53	40	22	43	81	75
68	270	56	136	65	129	54	125	46	42	42	47	47	150	72	99	72	61	54	61	38	100	149
73	153	48	111	90	98	56	76	47	62	34	50	55	150	55	88	66	55	56	40	48	57	78

## Sheet: Sup Figure 10
	Lean												Obese
CRP	A	B	C	D	E	F	G	H	I	J	K	L	M	N	O	P	Q	R	S	T	U	V	W
week 0	606.9	106.5	604.2	218	314.8	177.8	873.1	184.5	153	194.2	682.4	200.7	1419	635.7	927.3	832.6	1030	218	695	469.6	744.3	846	383.7
week 2	217.8	124.3	244	410.8	240.5	429.7	238	159.8	164.8	716.6	830.5	163.3	198.1	269.8	544.5	671.8	478.1	100.9	144.4	1494	325.1	610.6	433.5
week 25	1269	188.6	778.3	620.9	983	289.7	2675	608.8	852.6	675.6	1300	590.1	1181	1054	972.1	934.7	923.6	1739	1691	764.6	1834	1525	2038
week 43	1007	305	709.6	369	531.6	631.2	2292	395.6	794.7	96.21	1339	555.6	26.2	1050	1035	900.3	543.9	397.4	1415	1027	1975	1819	1964
week 60	1307	598.2	678.6	515.5	890.2	724.8	2198	1180	316.3	171.4	1919	1895	1205	1259	997.6	875.1	802.6	743.6	2210	1732	2121	2155	2062
week 75	1165	518.1	888.5	654.5	676.5	791.8	2496	1386	236.5	314.7	2224	1719	1254	1229	1059	955.1	769.5	1755	1152	995.2	2240	1617	851.9
	Lean												Obese
sCD14	A	B	C	D	E	F	G	H	I	J	K	L	M	N	O	P	Q	R	S	T	U	V	W
week 0	960.2	489.3	845.6	1025	897.6	449.5	384.5	903.6	774.6	867.5	627.5	604.8	1313	628.4	732.6	817.3	807.7	843.1	744.2	640.6	802.5	458	766.3
week 2	1529	730.8	936.3	1077	962.8	783.4	800.7	735.7	711.2	1163	688.3	867	913.9	877.3	667.9	839.7	882.2	738.9	772.5	651.6	785.1	766.6	792.5
week 25	1570	843.5	1299	1195	1078	369.2	834.8	775.2	940.4	1123	1120	982.6	1526	1307	1365	1069	739.5	1078	1051	598.4	880.2	715.7	1077
week 43	1804	929.7	1344	1066	956.7	739.8	787.2	809.8	656.8	1128	946.8	898.9	1573	984.9	1034	856.1	689	894.3	1018	707	897.8	934.4	1186
week 60	2128	1145	1328	1540	1165	922.9	1034	639.4	773.2	1132	1141	793.2	1832	1209	1449	1187	789.1	877	1343	401.5	1157	738.6	961.2
week 75	1537	909.2	1204	1464	1207	904.1	1045	700	615	1155	1059	913.4	1392	981.8	1060	1262	695.4	987.2	851.9	613.4	898.7	666	921.3
	Lean												Obese
LBP	A	B	C	D	E	F	G	H	I	J	K	L	M	N	O	P	Q	R	S	T	U	V	W
week 0	842.1	391.2	573.7	562.4	493.8	511.8	696.6	921.2	779.9	774.4	1523	1385	1143	937.6	794.1	667.3	1028	940.7	993.4	944.1	1563	1379	1835
week 4	869	593.2	409.7	886	723.9	535.7	1034		999	1337	1353	1568	1011	1192	926.7	1028	723.8	944.2	1799	1307	1305	3017	1694
week 24	1192	713.3	861.8	919.4	1289	561.6	2105	1962	1708	1984	2013	1879	1149	950.1	1029		805.4	2666	2156	1578	2318	2185	2602
week 39	1154	1021	920.7	877	891.1	853.8	1678	1967	1453	511.7	2101	1937	1282	862.8	980.4	1311	329.5	1597	2281	1629	2022	2415	2404
week 61	925.2	842.3	833.1	915.6	832.4	993.2	1703	1934	1039	606	2373	2297	1188	1197	1028		596	1298	2339	1977	2193	2562	2517
week 78	924.7	896.8	929	893.2	724.1	1021	2389	2167	1455	1763	2400	2120	1179	1096	840	1202	524.9	1845	2305	1861	3142	2583	2642
	Lean												Obese
CCL19	A	B	C	D	E	F	G	H	I	J	K	L	M	N	O	P	Q	R	S	T	U	V	W
week 0	9.33503	8.61238	10.3091	8.93305	8.8357	8.96535	8.97903	8.7959					9.48606	9.31524	9.77053	7.6436	9.27908	10.8441	10.1574	8.90942
week 4	11.597	11.0152	11.6187	10.1505	11.219	10.6592	11.3611	11.366					10.0745	11.8591	11.8643	11.5074	11.3598	10.6617	10.9555	10.648
week 43	10.2112	7.36733	9.51097	9.65633	9.33629	9.27108	9.04293	9.2422					10.0384	9.85384	11.0985	10.1817	10.2484	10.4437	10.233	10.1558
week 78	11.0357	12.2781	10.9921	11.1454	10.6482	10.1853	10.4332	10.6046					11.4962	11.0835	12.0592	11.4601	10.9022	11.1905	11.1328	11.0917
	Lean												Obese
CXCL11	A	B	C	D	E	F	G	H	I	J	K	L	M	N	O	P	Q	R	S	T	U	V	W
week 0	8.47	7.7804	8.41018	8.46924	6.81662	7.83702	8.33738	6.68997					7.49556	7.63972	8.22218	7.35683	6.83801	9.03162	7.27254	7.83674
week 4	10.7044	10.3588	10.8253	10.3652	10.1299	9.51707	9.79077	10.3092					9.55176	10.5901	10.2206	8.91574	9.68617	8.88096	9.75692	8.7668
week 43	8.98612	8.04011	8.13439	7.34659	7.54667	8.1141	8.35957	7.38179					7.67194	7.51844	7.94031	7.7841	7.14633	7.81082	8.24156	7.43303
week 78	8.36608	8.94737	8.26031	8.01285	9.40763	8.19715	10.0614	10.0588					8.03328	7.1273	6.94348	7.29648	8.14309	8.02094	8.39357	9.82109
	Lean												Obese
MCP-1	A	B	C	D	E	F	G	H	I	J	K	L	M	N	O	P	Q	R	S	T	U	V	W
week 0	12.2288	11.5017	11.7752	12.1387	12.1785	11.7038	12.2069	11.695					12.8428	12.4609	12.2193	12.3347	12.3707	12.6777	12.3723	12.563
week 4	13.6422	13.2306	13.7823	13.9544	13.2996	12.4116	13.1614	13.4118					13.1013	13.8006	13.4592	12.9288	13.4088	12.9044	12.9127	12.7756
week 43	12.507	14.2485	12.5813	12.5741	12.6715	12.1935	12.9399	12.5189					14.4161	12.5697	13.1802	12.8569	13.0195	12.4557	12.8635	12.5597
week 78	12.8544	13.4141	13.2326	13.5571	13.6052	12.3631	13.4201	13.2307					14.8856	12.8121	13.2634	13.2633	13.202	13.0127	14.7994	13.3814
	Lean												Obese
MMP-1	A	B	C	D	E	F	G	H	I	J	K	L	M	N	O	P	Q	R	S	T	U	V	W
week 0	14.5667	14.5767	13.9962	14.4	14.4791	14.5846	15.0132	14.4955					13.6792	13.2187	13.7939	13.9467	13.7714	13.6428	13.8712	14.5511
week 4	14.2164	14.4914	14.1804	13.987	13.7225	14.1868	14.9432	14.3864					12.7559	13.2275	12.8975	13.997	13.4414	12.8407	13.3779	13.6812
week 43	14.6822	14.5673	14.5212	14.715	14.4486	14.5158	15.0519	14.5886					14.3156	14.2527	13.6175	14.7042	14.5461	13.6822	13.8108	14.4994
week 78	14.7682	14.706	14.4534	14.6817	15.2815	14.833	14.9141	14.8069					14.5198	13.7087	13.6471	14.5282	14.2308	13.599	14.0559	13.6979
	Lean												Obese
FGF-23	A	B	C	D	E	F	G	H	I	J	K	L	M	N	O	P	Q	R	S	T	U	V	W
week 0	2.84681	2.96716	1.93094	1.95298	2.26786	2.56074	2.42119	2.93273					4.5808	3.59389	3.25582	2.409	3.47003	4.22603	2.52751	3.97457
week 4	2.90802	3.1039	3.27258	2.38028	3.24592	3.84394	3.32734	2.90613					3.60625	4.86701	3.68412	1.95344	3.64229	3.74279	3.37486	3.57508
week 43	3.14689	1.95497	1.95743	2.47205	2.30013	3.3126	3.08967	2.74237					7.9425	4.31508	4.36219	3.29111	4.48292	3.91155	2.93546	6.44094
week 78	3.81585	4.22241	3.3938	3.19863	3.46071	2.70734	3.86862	3.66122					9.18257	3.92955	7.97552	4.14141	4.28187	3.94283	3.71231	3.38031
	Lean												Obese
OPG	A	B	C	D	E	F	G	H	I	J	K	L	M	N	O	P	Q	R	S	T	U	V	W
week 0	9.75831	10.0557	10.0962	9.37052	10.0939	10.0616	9.76706	9.15363					9.44598	9.1522	9.40066	9.64888	9.78007	8.81756	9.72335	10.038
week 4	11.2897	10.5408	11.5439	11.0869	10.949	10.7341	10.046	10.4993					9.6349	9.97201	10.1605	10.3475	9.54729	9.51746	10.3415	10.0435
week 43	9.97915	10.3995	10.2445	9.54478	9.76887	9.97759	9.60639	9.56861					9.73208	9.54996	9.83388	10.1027	9.4997	8.7503	10.0093	9.4057
week 78	10.0998	10.7483	10.7481	10.3288	10.5412	10.3174	9.79729	10.2243					10.3943	9.67637	9.83469	10.2695	9.59616	9.12225	10.2356	10.0434
	Lean												Obese
RANKL	A	B	C	D	E	F	G	H	I	J	K	L	M	N	O	P	Q	R	S	T	U	V	W
week 0	6.56193	6.0437	6.54947	6.79678	6.41659	6.09934	6.57449	6.66811					7.92486	7.17651	7.08396	7.01993	7.30251	7.80077	7.04418	7.1256
week 4	5.16165	6.20948	3.43928	5.08761	5.78745	5.92121	6.54029	6.93193					7.08996	6.7627	6.07358	7.31573	7.44931	7.15572	6.371	7.32541
week 43	6.66798	6.72938	6.48125	7.34975	6.92925	5.89389	6.82341	7.24572					7.65609	7.19543	7.41023	7.801	7.90531	7.84847	7.19706	7.78535
week 78	6.4377	7.69	7.05231	8.67212	7.62863	6.3202	8.04491	8.00507					8.83126	7.5891	7.5255	8.10332	7.86252	8.25426	6.65133	7.46914

## Sheet: Sup Figure 11
	Lean												Obese
MPO change	A	B	C	D	E	F	G	H	I	J	K	L	M	N	O	P	Q	R	S	T	U	V	W
-2	0	0	0	0	0	0							0	0	0	0	0
4	245.03	131.52	0.04		-33.96	64.37							25.5	97.65	142.37	-23.35	63.84
43	-23.03	-55.35	-29.41	-37.76	-85.21	-73.85							-77.91	44.04	-25.76	76.48	-53.84
